# Supplementary material for: The Impact of Coronary Artery Bypass Grafting on Respiratory Function: A Systematic Review
Source: J Clin Med. 2026 Apr 7;15(7):2793. doi: 10.3390/jcm15072793 (PMC13072917; doi:10.3390/jcm15072793)
Supplement: Supplementary file 1 [file jcm-15-02793-s001.zip]

Archive with 1 entries (1 files):
- jcm-4200310-supplementary.pdf
